# Supplementary material for: Genome-Wide Identification and Characterization of Copper Chaperone for Superoxide Dismutase (CCS) Gene Family in Response to Abiotic Stress in Soybean
Source: Int J Mol Sci. 2023 Mar 8;24(6):5154. doi: 10.3390/ijms24065154 (PMC10048983; doi:10.3390/ijms24065154)
Supplement: Supplementary file 1 [file ijms-24-05154-s001.zip]

Archive with 1 entries (1 files):
- ijms-2238284-supplementary.pdf
